# Supplementary material for: A Machine Learning-Based Diagnostic Model for Crohn’s Disease and Ulcerative Colitis Utilizing Fecal Microbiome Analysis
Source: Microorganisms. 2023 Dec 24;12(1):36. doi: 10.3390/microorganisms12010036 (PMC10820568; doi:10.3390/microorganisms12010036)
Supplement: Supplementary file 1 [file microorganisms-12-00036-s001.zip]

Archive with 1 entries (1 files):
- microorganisms-2719421-supplementary.pdf
